# Supplementary material for: Adaptive Proteomic Changes in Protein Metabolism and Mitochondrial Alterations Associated with Resistance to Trastuzumab and Pertuzumab Therapy in HER2-Positive Breast Cancer
Source: Int J Mol Sci. 2025 Feb 12;26(4):1559. doi: 10.3390/ijms26041559 (PMC11855744; doi:10.3390/ijms26041559)
Supplement: Supplementary file 1 [file ijms-26-01559-s001.zip]

Archive with 1 entries (1 files):
- ijms-3403005-supplementary.pptx
